# Supplementary material for: RCB initiates Arabidopsis thermomorphogenesis by stabilizing the thermoregulator PIF4 in the daytime
Source: Nat Commun. 2021 Apr 6;12:2042. doi: 10.1038/s41467-021-22313-x (PMC8024306; doi:10.1038/s41467-021-22313-x)
Supplement: Supplementary file 4 — Source Data [file 41467_2021_22313_MOESM4_ESM.xlsx]

## Sheet: Fig1
Source Data Figure 1b
Hypocotyl length measurement	For absolute hypocotyl lengths shown in light and dark grey bars										For relative response shown in purple bars
		Col-0		hmr-22		rcb-101/hmr-22		pif4-2				21	27	Percentage Increase	AVG	SD	Relative PI	AVG	SD
		21	27	21	27	21	27	21	27		Col-0	1.45111	5.459	2.76194	2.73049	0.0315527	1.01152	1	0.0115557
		1.143	4.212	1.328	2.044	0.691	3.604	0.886	1.795			1.47333	5.44963	2.69884			0.988408
		1.178	4.439	1.553	2.42	0.88	3.896	0.918	1.875			1.4957	5.58	2.73069			1.00007
		1.209	4.518	1.602	2.724	0.919	4.025	1.023	1.913		hmr-22	2.34592	3.47836	0.482727	0.478796	0.00490092	0.176791	0.175351	0.00179488
		1.246	4.597	1.633	2.839	1	4.538	1.052	2.061			2.37092	3.49308	0.473305			0.17334
		1.254	4.653	1.646	2.865	1.121	4.55	1.1	2.253			2.42515	3.59009	0.480356			0.175923
		1.289	4.676	1.706	2.952	1.128	4.6	1.103	2.264		rcb-101/hmr-22	1.22009	5.3914	3.41885	3.39614	0.0233614	1.2521	1.24378	0.00855576
		1.333	4.836	1.915	3.056	1.132	4.75	1.125	2.365			1.2316	5.41582	3.39738			1.24424
		1.344	4.848	2.026	3.062	1.136	4.872	1.137	2.382			1.258	5.5002	3.37218			1.23501
		1.349	4.849	2.034	3.105	1.162	5.201	1.139	2.433		pif4-2	1.23882	2.74538	1.21612	1.24011	0.041152	0.445386	0.454169	0.0150713
		1.373	5.15	2.109	3.13	1.183	5.211	1.203	2.446			1.24618	2.76225	1.21657			0.44555
		1.378	5.207	2.144	3.162	1.183	5.316	1.203	2.593			1.26764	2.89988	1.28762			0.471572
		1.389	5.313	2.149	3.201	1.184	5.382	1.222	2.694
		1.46	5.327	2.204	3.271	1.19	5.395	1.237	2.719		Comparison of relative percentage increase
		1.473	5.607	2.244	3.352	1.202	5.563	1.248	2.932		Ordinary one-way ANOVA, Tukey’s HSD performed using Graphpad Prism 8, n = 3 biological replicates
		1.48	5.615	2.246	3.401	1.205	5.573	1.252	2.934		Tukey's multiple comparisons test	Mean Diff.	95.00% CI of diff.	Significant?	Summary	Adjusted P Value
		1.519	5.632	2.271	3.471	1.208	5.685	1.253	3.136		Col-0 vs. hmr-22	83	79.01 to 86.99	Yes	****	6.89e-13
		1.533	6.058	2.292	3.508	1.213	5.693	1.253	3.195		Col-0 vs. rcb101/hmr-22	-20.67	-24.66 to -16.67	Yes	****	8.5086e-07
		1.538	6.147	2.32	3.588	1.223	5.742	1.266	3.22		Col-0 vs. pif4-2	54	50.01 to 57.99	Yes	****	7.43783e-10
		1.59	6.182	2.326	3.616	1.23	5.779	1.273	3.32		hmr-22 vs. rcb101/hmr-22	-103.7	-107.7 to -99.67	Yes	****	5.1e-14
		1.591	6.267	2.407	3.635	1.243	5.8	1.28	3.418		hmr-22 vs. pif4-2	-29	-32.99 to -25.01	Yes	****	4.35227e-08
		1.593	6.444	2.409	3.652	1.256	5.884	1.285	3.825		rcb101hmr-22 vs. pif4-2	74.67	70.67 to 78.66	Yes	****	6.58e-12
		1.611	6.467	2.423	3.698	1.28	5.927	1.294	4.121
		1.632	6.593	2.467	3.699	1.371	5.962	1.305	4.25
		1.668	7.635	2.477	3.904	1.378	5.964	1.32	4.556
		1.669	8.717	2.51	3.912	1.428	5.977	1.339
		1.677		2.574	4.023	1.428	6.041	1.379
		1.745		2.611	4.075	1.434	6.076	1.387
		2.013		2.656	4.083	1.437	6.176	1.407
				2.771	4.154	1.475	6.221	1.428
				2.781	4.197	1.527	6.355	1.447
				2.878	4.324	1.532	6.532	1.448
				2.908	4.382	1.696		1.457
				2.994	4.472			1.5
				3.064	4.473
				3.082
				3.122							Comparison of hypocotyl length at 21C
				3.18							Ordinary one-way ANOVA, Tukey’s HSD performed using Graphpad Prism 8, n ≥ 24 seedlings
				3.413							Tukey's multiple comparisons test	Mean Diff.	95.00% CI of diff.	Significant?	Summary	Adjusted P Value
											Col-0 vs. hmr-22	-0.9067	-1.109 to -0.7043	Yes	****	<0.0001
											Col-0 vs. rcb101/hmr-22	0.2343	0.02399 to 0.4447	Yes	*	0.0225
		Col-0		hmr-22		rcb-101/hmr-22		pif4-2			Col-0 vs. pif4-2	0.2266	0.01778 to 0.4355	Yes	*	0.0278
		21	27	21	27	21	27	21	27		hmr-22 vs. rcb101/hmr-22	1.141	0.9461 to 1.336	Yes	****	<0.0001
	AVG	1.47418	5.59956	2.38092	3.51324	1.23984	5.42871	1.24755	2.8625		hmr-22 vs. pif4-2	1.133	0.9400 to 1.327	Yes	****	<0.0001
	STDEV	0.197837	1.06124	0.502009	0.594772	0.203188	0.746164	0.149924	0.765865		rcb101hmr-22 vs. pif4-2	-0.007702	-0.2094 to 0.1940	No	ns	0.9996

## Sheet: Fig2
Source Data Figure 2a						Source Data Figure 2c						Source Data Figure 2b
Uncropped Images of Immunoblots						Uncropped Images of Immunoblots						qRT-PCR data	Raw Ct Values
													Standard Curve	PP2A	YUC8	IAA19	IAA29		Rc,27C	PP2A	YUC8	IAA19	IAA29
													STD-1/9	21.3013	21.827	19.8783	23.7		Col-0	20.65	23.0288	21.1402	24.1488
													STD-1/9	20.6285	21.3112	19.1978	23.34			20.4853	23.0122	21.1948	23.9028
													STD-1/45	22.9705	23.6951	21.5164	24.79			20.365	22.758	20.8221	23.679
													STD-1/45	22.6611	23.6521	21.5246	24.85		hmr-22	22.0057	25.7015	25.4269	27.304		Comparison of IAA29 transcripts at 27C
													STD-1/225	25.4036	26.3279	23.9652	27.34			22.0251	25.539	25.4212	27.6059		Ordinary one-way ANOVA, Tukey’s HSD performed using Graphpad Prism 8, n= 3 biological replicate
													STD-1/225	25.4597	26.4226	24.0234	27.04			22.0401	26.065	25.3212	27.4971		Tukey's multiple comparisons test	Mean Diff.	95.00% CI of diff.	Significant?	Summary	Adjusted P Value
													STD-1/1125	27.6767	28.859	26.4236	29.23		rcb-101/hmr-22	21.4609	23.2872	21.9338	24.4783		Col-0 vs. hmr-22	0.4147	0.2753 to 0.5541	Yes	****	5.66912e-05
													STD-1/1125	28.128	28.8749	26.3626	29.37			21.36	23.1113	22.0879	24.4931		Col-0 vs. rcb-101/hmr-22	-0.07667	-0.2161 to 0.06274	No	ns	0.356121
																				21.6344	23.2225	22.2261	24.6782		Col-0 vs. pif4-2	0.4573	0.3179 to 0.5967	Yes	****	2.73979e-05
																			pif4-2	21.8136	27.0254	25.1338	28.4034		hmr-22 vs. rcb-101/hmr-22	-0.4913	-0.6307 to -0.3519	Yes	****	1.59997e-05
																				21.8936	26.6892	25.4118	28.4189		hmr-22 vs. pif4-2	0.04267	-0.09674 to 0.1821	No	ns	0.764379
																				21.7878	26.904	25.3581	28.1308		rcb-101/hmr-22 vs. pif4-2	0.534	0.3946 to 0.6734	Yes	****	8.53955e-06
													Calculated YUC8, IAA19, IAA29 transcript levels relative to PP2A					Comparison of YUC8 transcripts at 27C							Comparison of IAA19 transcripts at 27C
																		Ordinary one-way ANOVA, Tukey’s HSD performed using Graphpad Prism 8, n= 3 biological replicate							Ordinary one-way ANOVA, Tukey’s HSD performed using Graphpad Prism 8, n= 3 biological replicate
													Rc,27C	YUC8	IAA19	IAA29		Tukey's multiple comparisons test	Mean Diff.	95.00% CI of diff.	Significant?	Summary	Adjusted P Value		Tukey's multiple comparisons test	Mean Diff.	95.00% CI of diff.	Significant?	Summary	Adjusted P Value
													Col-0	0.292359	0.247453	0.399337		Col-0 vs. hmr-22	0.1717	0.1061 to 0.2373	Yes	***	0.00014414		Col-0 vs. hmr-22	0.2283	0.1672 to 0.2895	Yes	****	1.03675e-05
														0.295564	0.238193	0.488177		Col-0 vs. rcb-101/hmr-22	-0.2003	-0.2659 to -0.1347	Yes	****	4.6633e-05		Col-0 vs. rcb-101/hmr-22	0.01167	-0.04950 to 0.07283	No	ns	0.925784
														0.349043	0.30903	0.586089		Col-0 vs. pif4-2	0.2527	0.1871 to 0.3183	Yes	****	8.18561e-06		Col-0 vs. pif4-2	0.2307	0.1695 to 0.2918	Yes	****	9.60187e-06
													hmr-22	0.145302	0.0353894	0.0867638		hmr-22 vs. rcb-101/hmr-22	-0.372	-0.4376 to -0.3064	Yes	****	3.90876e-07		hmr-22 vs. rcb-101/hmr-22	-0.2167	-0.2778 to -0.1555	Yes	****	1.53944e-05
														0.161607	0.0355304	0.0678053		hmr-22 vs. pif4-2	0.081	0.01541 to 0.1466	Yes	*	0.0177035		hmr-22 vs. pif4-2	0.002333	-0.05883 to 0.06350	No	ns	0.999291
														0.114547	0.0381017	0.0741033		rcb-101/hmr-22 vs. pif4-2	0.453	0.3874 to 0.5186	Yes	****	6.50145e-08		rcb-101/hmr-22 vs. pif4-2	0.219	0.1578 to 0.2802	Yes	****	1.42015e-05
													rcb-101/hmr-22	0.485795	0.279706	0.600439
														0.54505	0.251156	0.593233
														0.506792	0.228039	0.510018
													pif4-2	0.0535291	0.0380482	0.0309739
														0.0666981	0.0313334	0.0305842
														0.0579522	0.0325313	0.0386954
												Source Data Figure 2d
												qRT-PCR data	Raw Ct Values
													Standard Curve	PP2A	YUC8	IAA19	IAA29		Rc,21C	PP2A	YUC8	IAA19	IAA29		Rc,21-27C	PP2A	YUC8	IAA19	IAA29
													STD-1/9	21.3013	21.83	19.88	23.7		Col-0	24.638	27.1414	27.1564	28.207		Col-0	23.4144	25.4444	24.8087	26.1493
													STD-1/9	20.6285	21.31	19.2	23.34			23.7681	27.4759	26.4031	27.7878			22.8361	24.9698	24.2456	25.4316
													STD-1/45	22.9705	23.7	21.52	24.79			23.9855	27.0133	26.5403	27.5777			22.872	25.0109	24.0528	25.6582
													STD-1/45	22.6611	23.65	21.52	24.85		hmr-22	27.8153	30.0432	30.5665	33.1004		hmr-22	24.8526	28.5786	31.0537	33.1246
													STD-1/225	25.4036	26.33	23.97	27.34			28.1956	30.0486	30.603	31.9494			24.9854	28.3808	30.1024	35.1094
													STD-1/225	25.4597	26.42	24.02	27.04			27.6486	29.4676	30.6317	32.1309			25.0212	28.199	31.7431	33.6161
													STD-1/1125	27.6767	28.86	26.42	29.23		rcb-101/hmr-22	25.8912	28.7102	29.0018	30.8974		rcb-101/hmr-22	22.8179	24.2717	23.5842	24.3594
													STD-1/1125	28.128	28.87	26.36	29.37			25.9676	28.7177	28.6176	30.8246			22.816	24.1065	23.6035	24.2778
																				25.6996	28.9638	29.1143	31.2918			22.8194	24.2707	23.728	24.5713
																			pif4-2	25.1158	28.0826	32.0262	30.8688		pif4-2	23.4901	27.2215	26.6497	29.5872
																				24.8687	28.3058	31.6588	31.3621			23.46	26.9675	27.0904	29.8023
																				25.1814	28.3604	29.1849	31.4229			23.8862	27.3202	25.9613	29.7407
													Calculated YUC8, IAA19, IAA29 transcript levels relative to PP2A
													Rc,21C	YUC8	IAA19	IAA29		Rc,21-27C	YUC8	IAA19	IAA29
													Col-0	0.233561	0.0436028	0.171183		Col-0	0.340407	0.107918	0.441032
														0.187649	0.0738001	0.241054			0.464369	0.159928	0.792474
														0.253985	0.0670554	0.28615			0.452051	0.182983	0.658635
													hmr-22	0.470308	0.0541457	0.0423388		hmr-22	0.165233	0.00519099	0.0055933
														0.468655	0.0527832	0.108377			0.188067	0.0100891	0.00110611
														0.685452	0.0517331	0.0934449			0.211822	0.00320703	0.00374416
													rcb-101/hmr-22	0.280784	0.04031	0.0638449		rcb-101/hmr-22	0.639116	0.221243	1.65783
														0.279398	0.0527224	0.0677574			0.71205	0.218292	1.77204
														0.237837	0.0372646	0.0462691			0.639539	0.200106	1.39438
													pif4-2	0.244464	0.00281434	0.0377375		pif4-2	0.158683	0.0444734	0.0397053
														0.211249	0.00363767	0.0252261			0.187368	0.0326896	0.0333118
														0.20383	0.0204816	0.024004			0.148758	0.0719373	0.035028

## Sheet: Fig3
Source Data Figure 3a					Source Data Figure 3b
Uncropped Images of Immunoblots					qRT-PCR data	Raw Ct Values														Comparison of PRX71 transcripts at 21C
																				Ordinary one-way ANOVA, Tukey’s HSD performed using Graphpad Prism 8, n= 3 biological replicate
						Standard Curve	PP2A	PRX71	SOMNUS	DRM1	BZS1		Rc,21C	PP2A	PRX71	SOMNUS	DRM1	BZS1		Tukey's multiple comparisons test	Mean Diff.	95.00% CI of diff.	Significant?	Summary	Adjusted P Value
						STD-1/9	20.77	18.27	22.38	17.55	23.26		Col-0	22.59	21.67	24.49	19.51	25.75		Col-0 vs. hmr-22	-0.3753	-0.5634 to -0.1873	Yes	**	0.00210065
						STD-1/9	20.72	18.4	22.4	17.58	23.29			22.6	21.75	24.83	19.53	25.89		Col-0 vs. rcb-101 hmr-22	-0.1433	-0.3313 to 0.04477	No	ns	0.125559
						STD-1/45	23.1	20.61	25.15	19.86	25.4			22.61	21.72	24.76	19.55	25.77		hmr-22 vs. rcb-101 hmr-22	0.2321	0.04401 to 0.4201	Yes	*	0.0212992
						STD-1/45	23.09	20.57	24.73	19.92	25.45		hmr-22	24.02	21.83	24.82	19.55	25.55
						STD-1/225	26.22	24.12	27.88	22.94	28.57			24.28	22.35	24.49	19.34	25.59		Comparison of SOMNUS transcripts at 21C
						STD-1/225	26.38	23.91	28.31	22.99	28.7			24.03	22.14	24.42	19.37	25.43		Ordinary one-way ANOVA, Tukey’s HSD performed using Graphpad Prism 8, n= 3 biological replicate
						STD-1/1125	28.64	25.93	30.93	25.2	31.16		rcb-101/hmr-22	23.62	22.34	25.66	20.7	27.94		Tukey's multiple comparisons test	Mean Diff.	95.00% CI of diff.	Significant?	Summary	Adjusted P Value
						STD-1/1125	28.48	25.9	30.74	25.16	30.85			23.65	22.18	26.03	20.71	27.7		Col-0 vs. hmr-22	-1.366	-1.774 to -0.9572	Yes	***	0.000123307
														23.61	22.12	25.81	20.45	27.45		Col-0 vs. rcb-101 hmr-22	0.01944	-0.3889 to 0.4278	No	ns	0.98833
																				hmr-22 vs. rcb-101 hmr-22	1.385	0.9766 to 1.793	Yes	***	0.000113755
						Calculated PRX71, SOMNUS, DRM1, BZS1 transcript levels relative to PP2A														Comparison of DRM1 transcripts at 21C
																				Ordinary one-way ANOVA, Tukey’s HSD performed using Graphpad Prism 8, n= 3 biological replicate
						Rc,21C	PRX71	SOMNUS	DRM1	BZS1										Tukey's multiple comparisons test	Mean Diff.	95.00% CI of diff.	Significant?	Summary	Adjusted P Value
						Col-0	0.399048	0.922245	0.923494	0.644503										Col-0 vs. hmr-22	-1.516	-1.786 to -1.246	Yes	****	5.62303e-06
							0.379887	0.761082	0.912097	0.591777										Col-0 vs. rcb-101 hmr-22	0.04799	-0.2222 to 0.3181	No	ns	0.852719
							0.386962	0.791781	0.90084	0.636693										hmr-22 vs. rcb-101 hmr-22	1.564	1.294 to 1.834	Yes	****	4.63581e-06
						hmr-22	0.897847	1.90022	2.23649	1.80757
							0.652064	2.28963	2.54798	1.76403										Comparison of BZS1 transcripts at 21C
							0.741975	2.38199	2.50096	1.94477										Ordinary one-way ANOVA, Tukey’s HSD performed using Graphpad Prism 8, n= 3 biological replicate
						rcb-101/hmr-22	0.491243	0.885226	0.819951	0.315248										Tukey's multiple comparisons test	Mean Diff.	95.00% CI of diff.	Significant?	Summary	Adjusted P Value
							0.542049	0.718255	0.814875	0.364917										Col-0 vs. hmr-22	-1.214	-1.378 to -1.051	Yes	****	1.23896e-06
							0.562428	0.813305	0.957644	0.424996										Col-0 vs. rcb-101 hmr-22	0.2559	0.09276 to 0.4191	Yes	**	0.00708008
																				hmr-22 vs. rcb-101 hmr-22	1.47	1.307 to 1.634	Yes	****	5.56454e-07
					Source Data Figure 3c
					qRT-PCR data	Raw Ct Values														Comparison of PIL1 transcripts at 21C
																				Ordinary one-way ANOVA, Tukey’s HSD performed using Graphpad Prism 8, n= 3 biological replicate
						Standard Curve	PP2A	PIL1	ATHB-2	XTR7	IAA29		Rc,21C	PP2A	PIL1	ATHB-2	XTR7	IAA29		Tukey's multiple comparisons test	Mean Diff.	95.00% CI of diff.	Significant?	Summary	Adjusted P Value
						STD-1/9	20.38	23.31	22.08	17.73	24.1		Col-0	22.17	28.66	24.88	19.98	24.54		Col-0 vs. hmr-22	0.07623	0.05900 to 0.09346	Yes	****	2.42925e-05
						STD-1/9	19.97	23.28	22.34	17.8	24.24			22.09	28.44	24.92	20.1	24.62		Col-0 vs. rcb-101 hmr-22	0.03965	0.02242 to 0.05687	Yes	***	0.000986268
						STD-1/45	22.6	26.05	24.79	20.05	26.59			22.12	28.61	24.97	20.07	24.53		hmr-22 vs. rcb-101 hmr-22	-0.03658	-0.05381 to -0.01935	Yes	**	0.00151693
						STD-1/45	22.74	25.9	24.81	19.42	26.38		hmr-22	23.64	31.54	27.53	22.45	28.8
						STD-1/225	25.52	28.73	27.42	22.89	29.07			23.62	31.35	27.48	22.39	28.45		Comparison of ATHB-2 transcripts at 21C
						STD-1/225	25.54	28.44	27.61	22.94	29.01			23.48	31.39	27.71	22.43	28.38		Ordinary one-way ANOVA, Tukey’s HSD performed using Graphpad Prism 8, n= 3 biological replicate
						STD-1/1125	27.92	31.12	29.65	25.85	31.73		rcb-101/hmr-22	23.07	30.14	26.47	20.77	26.01		Tukey's multiple comparisons test	Mean Diff.	95.00% CI of diff.	Significant?	Summary	Adjusted P Value
						STD-1/1125	27.94	30.89	29.36	25.88	31.83			23.13	30.29	26.4	20.74	25.76		Col-0 vs. hmr-22	0.3469	0.2926 to 0.4012	Yes	****	2.60104e-06
														23.25	30.06	26.59	20.79	26.05		Col-0 vs. rcb-101 hmr-22	0.1984	0.1441 to 0.2527	Yes	****	7.42504e-05
																				hmr-22 vs. rcb-101 hmr-22	-0.1485	-0.2028 to -0.09415	Yes	***	0.00038371
						Calculated PIL1, ATHB-2, XTR7, IAA29 transcript levels relative to PP2A														Comparison of XTR7 transcripts at 21C
																				Ordinary one-way ANOVA, Tukey’s HSD performed using Graphpad Prism 8, n= 3 biological replicate
						Rc,21C	PIL1	ATHB-2	XTR7	IAA29										Tukey's multiple comparisons test	Mean Diff.	95.00% CI of diff.	Significant?	Summary	Adjusted P Value
						Col-0	0.121874	0.629019	0.763359	2.48237										Col-0 vs. hmr-22	0.2865	0.2414 to 0.3316	Yes	****	2.67721e-06
							0.139847	0.612772	0.711551	2.3596										Col-0 vs. rcb-101 hmr-22	-0.1708	-0.2159 to -0.1257	Yes	****	6.03126e-05
							0.125745	0.593051	0.724163	2.49816										hmr-22 vs. rcb-101 hmr-22	-0.4574	-0.5024 to -0.4123	Yes	****	3.08081e-07
						hmr-22	0.049244	0.271777	0.439516	0.407746
							0.0554559	0.280815	0.455235	0.509052										Comparison of IAA29 transcripts at 21C
							0.0540861	0.241585	0.444694	0.532153										Ordinary one-way ANOVA, Tukey’s HSD performed using Graphpad Prism 8, n= 3 biological replicate
						rcb-101/hmr-22	0.0906652	0.41717	0.902006	1.83454										Tukey's multiple comparisons test	Mean Diff.	95.00% CI of diff.	Significant?	Summary	Adjusted P Value
							0.0825483	0.436719	0.917994	2.14963										Col-0 vs. hmr-22	1.964	1.644 to 2.283	Yes	****	3.23071e-06
							0.0953157	0.385671	0.891502	1.7886										Col-0 vs. rcb-101 hmr-22	0.5225	0.2031 to 0.8418	Yes	**	0.00576684
																				hmr-22 vs. rcb-101 hmr-22	-1.441	-1.761 to -1.122	Yes	****	2.15854e-05

## Sheet: Fig.4
Source Data Figure 4a																						Source Data Figure 4d
Chlorophyll content		Replicates	OD665	OD648	Vol (liter DMSO)	Fresh weight (grams)	Total Chl (mg/l)	Total Chl (mg/g FW)	Chl a (mg/l)	Chl a (mg/g FW)	Chl b (mg/l)	Chl b (mg/g FW)		Comparison of Total Chlorophyll content at 21C								Uncropped Images of Immunoblots
	Col-0	1	2.233	1.216	0.001	0.1	41.4586	0.414586	26.9098	0.269098	14.5488	0.145488		Ordinary one-way ANOVA, Tukey’s HSD performed using Graphpad Prism 8, n= 4 biological replicate
		2	2.296	1.401	0.001	0.11	45.6934	0.415394	26.8945	0.244495	18.7989	0.170899		Tukey's multiple comparisons test	Mean Diff.	95.00% CI of diff.	Significant?	Summary	Adjusted P Value
		3	2.305	1.588	0.001	0.105	49.5644	0.472042	26.0669	0.248256	23.4974	0.223785		Col-0 vs. hmr-22	0.432	0.3520 to 0.5120	Yes	****	2.98993e-07
		4	2.317	1.61	0.001	0.09	50.1017	0.556686	26.1321	0.290356	23.9697	0.26633		Col-0 vs. rcb-101 hmr-22	0.0935	0.01351 to 0.1735	Yes	*	0.0240108
	hmr-22	1	0.192	0.081	0.001	0.09	3.08562	0.0342847	2.43486	0.027054	0.65076	0.00723067		hmr-22 vs. rcb-101 hmr-22	-0.3385	-0.4185 to -0.2585	Yes	****	2.35934e-06
		2	0.159	0.067	0.001	0.09	2.55369	0.0283743	2.01677	0.0224086	0.53692	0.00596578
		3	0.195	0.081	0.001	0.09	3.10809	0.0345343	2.47941	0.027549	0.62868	0.00698533		Comparison of Chlorophyll a content at 21C
		4	0.211	0.088	0.001	0.1	3.37031	0.0337031	2.68103	0.0268103	0.68928	0.0068928		Ordinary one-way ANOVA, Tukey’s HSD performed using Graphpad Prism 8, n= 4 biological replicate
	rcb-101/hmr-22	1	2.031	0.953	0.001	0.09	34.5962	0.384402	25.2619	0.280688	9.33428	0.103714		Tukey's multiple comparisons test	Mean Diff.	95.00% CI of diff.	Significant?	Summary	Adjusted P Value
		2	2.08	0.993	0.001	0.105	35.7768	0.340732	25.784	0.245562	9.99284	0.0951699		Col-0 vs. hmr-22	0.2368	0.2058 to 0.2677	Yes	****	1.13887e-08
		3	2.02	0.944	0.001	0.09	34.3308	0.381453	25.1448	0.279387	9.18592	0.102066		Col-0 vs. rcb-101 hmr-22	-0.00825	-0.03919 to 0.02269	No	ns	0.744365
		4	2.008	0.936	0.001	0.09	34.0782	0.378646	25.0078	0.277864	9.0704	0.100782		hmr-22 vs. rcb-101 hmr-22	-0.245	-0.2759 to -0.2141	Yes	****	8.11134e-09
														Comparison of Chlorophyll b content at 21C
														Ordinary one-way ANOVA, Tukey’s HSD performed using Graphpad Prism 8, n= 4 biological replicate
Source Data Figure 4b														Tukey's multiple comparisons test	Mean Diff.	95.00% CI of diff.	Significant?	Summary	Adjusted P Value
qRT-PCR data	Raw Ct Values													Col-0 vs. hmr-22	0.1948	0.1329 to 0.2566	Yes	****	2.7581e-05
														Col-0 vs. rcb-101 hmr-22	0.101	0.03914 to 0.1629	Yes	**	0.00350964
	Standard Curve	PP2A	psbB	rbcL		Rc,21C	PP2A	psbB	rbcL					hmr-22 vs. rcb-101 hmr-22	-0.09375	-0.1556 to -0.03189	Yes	**	0.00560099
	STD-1/9	21.92	12.21	8.32		Col-0	21.72	10.7	7.16
	STD-1/9	22.03	12.21	8.29			21.6	10.65	7.25
	STD-1/45	24.4	14.28	10.38			21.58	10.68	7.17
	STD-1/45	24.45	14.29	10.36		hmr-22	22.85	13.72	10.31
	STD-1/225	27.2	16.97	13.08			22.93	13.61	10.29
	STD-1/225	27.14	17.02	13.05			22.88	13.71	10.34
	STD-1/1125	29.32	19.47	15.54		rcb-101/hmr-22	22.41	11.25	7.46
	STD-1/1125	30.03	19.54	15.71			22.41	11.31	7.33
							22.48	11.29	7.42
	Calculated psbB, rbcL transcript levels relative to PP2A					Comparison of psbB transcripts at 21C
						Ordinary one-way ANOVA, Tukey’s HSD performed using Graphpad Prism 8, n= 3 biological replicate
	Rc,21C	psbB	rbcL			Tukey's multiple comparisons test	Mean Diff.	95.00% CI of diff.	Significant?	Summary	Adjusted P Value
	Col-0	2.01646	1.57366			Col-0 vs. hmr-22	1.421	1.331 to 1.511	Yes	****	5.91196e-09
		2.08353	1.48387			Col-0 vs. rcb-101 hmr-22	-0.2193	-0.3090 to -0.1297	Yes	***	0.000707792
		2.04303	1.56343			hmr-22 vs. rcb-101 hmr-22	-1.64	-1.730 to -1.551	Yes	****	6.58682e-10
	hmr-22	0.610265	0.439616
		0.655812	0.445393			Comparison of rbcL transcripts at 21C
		0.614271	0.431091			Ordinary one-way ANOVA, Tukey’s HSD performed using Graphpad Prism 8, n= 3 biological replicate
	rcb-101/hmr-22	2.3167	2.13033			Tukey's multiple comparisons test	Mean Diff.	95.00% CI of diff.	Significant?	Summary	Adjusted P Value
		2.2275	2.31901			Col-0 vs. hmr-22	1.102	0.9442 to 1.259	Yes	****	1.63109e-06
		2.25685	2.18669			Col-0 vs. rcb-101 hmr-22	-0.6717	-0.8291 to -0.5142	Yes	****	3.01348e-05
						hmr-22 vs. rcb-101 hmr-22	-1.773	-1.931 to -1.616	Yes	****	1.61364e-07
Source Data Figure 4c
qRT-PCR data	Raw Ct Values
	Standard Curve	PP2A	rpoB	rpoC1		Rc,21C	PP2A	rpoB	rpoC1
	STD-1/9	20.79	19.23	16.39		Col-0	24.01	24.1	21.05
	STD-1/9	20.76	19.47	16.43			24	24.18	21.12
	STD-1/45	23.01	21.77	18.68			24.04	24.06	21.04
	STD-1/45	23.14	21.7	18.84		hmr-22	25.2	24.12	20.81
	STD-1/225	26.32	24.8	21.73			25.23	24.2	20.68
	STD-1/225	26.47	24.85	21.75			25.33	24.33	20.84
	STD-1/1125	28.6	27.09	23.8		rcb-101/hmr-22	24.87	25.19	21.69
	STD-1/1125	28.61	27.09	23.64			24.77	24.94	21.46
							24.94	25.06	21.58
	Calculated rpoB, rpoC1 transcript levels relative to PP2A					Comparison of rpoB transcripts at 21C
						Ordinary one-way ANOVA, Tukey’s HSD performed using Graphpad Prism 8, n= 3 biological replicate
	Rc,21C	rpoB	rpoC1			Tukey's multiple comparisons test	Mean Diff.	95.00% CI of diff.	Significant?	Summary	Adjusted P Value
	Col-0	0.391515	0.36994			Col-0 vs. hmr-22	-0.3781	-0.4624 to -0.2938	Yes	****	2.24089e-05
		0.372816	0.353581			Col-0 vs. rcb-101 hmr-22	0.02779	-0.05651 to 0.1121	No	ns	0.597077
		0.401213	0.372338			hmr-22 vs. rcb-101 hmr-22	0.4059	0.3216 to 0.4902	Yes	****	1.45988e-05
	hmr-22	0.812141	0.907134
		0.773354	0.986618			Comparison of rpoC1 transcripts at 21C
		0.714235	0.88972			Ordinary one-way ANOVA, Tukey’s HSD performed using Graphpad Prism 8, n= 3 biological replicate
	rcb-101/hmr-22	0.33318	0.405561			Tukey's multiple comparisons test	Mean Diff.	95.00% CI of diff.	Significant?	Summary	Adjusted P Value
		0.388236	0.470537			Col-0 vs. hmr-22	-0.5625	-0.6521 to -0.4730	Yes	****	2.8496e-06
		0.360758	0.435434			Col-0 vs. rcb-101 hmr-22	-0.07189	-0.1614 to 0.01763	No	ns	0.106853
						hmr-22 vs. rcb-101 hmr-22	0.4906	0.4011 to 0.5802	Yes	****	6.52228e-06

## Sheet: Fig.5
Source Data Figure 5b																				Source Data Figure 5c							Source Data Figure 5d
Hypocotyl length measurement	For absolute hypocotyl lengths shown in light and dark grey bars								For relative response of rcb-10 shown in purple bars											Uncropped Images of Immunoblots							qRT-PCR data	Raw Ct Values
		Col-0		rcb-10		rcb-101				21	27	Percentage Increase	AVG	SD	Relative PI	AVG	SD
		21	27	21	27	21	27		Col-0	1.64655	6.1095	2.7105	2.75448	0.0547898	0.984032	1	0.0198912											Standard Curve	PP2A	YUC8	IAA19	IAA29		Rc,21C	PP2A	YUC8	IAA19	IAA29		Rc,21-27C	PP2A	YUC8	IAA19	IAA29
		1.474	5.218	1.64	2.674	1.52	5.76			1.70636	6.33345	2.71167			0.984457													STD-1/9	21.3013	21.83	19.88	23.7		Col-0	22.92	26.48	25.08	27.49		Col-0	22.55	24.69	23.88	25.87
		1.666	5.744	3.311	3.853	1.617	6.182			1.45486	5.56483	2.825			1.0256													STD-1/9	20.6285	21.31	19.2	23.34			22.99	26.59	25.34	27.45			22.57	24.84	23.79	25.8
		1.815	6.094	3.552	4.818	1.703	6.368			1.4935	5.63162	2.77075			1.00591													STD-1/45	22.9705	23.7	21.52	24.79			23.03	26.57	25.21	27.55			22.58	24.7	23.87	25.8
		1.397	6.215	3.983	5.171	1.814	6.623		rcb-10	3.36292	4.48738	0.33437	0.26258	0.0538097	0.121391	0.0953282	0.0195353											STD-1/45	22.6611	23.65	21.52	24.85		rcb-10	23.17	26.21	27.92	30.14		rcb-10	22.88	26.76	27.62	30.22
		2.11	6.472	4.342	5.897	1.875	6.884			3.604	4.57277	0.268804			0.0975879													STD-1/225	25.4036	26.33	23.97	27.34			23.19	26.22	28.09	29.66			22.96	26.56	28.02	30.03
		1.234	4.622	2.888	3.012	1.974	7.198			3.80323	4.71062	0.238583			0.0866162													STD-1/225	25.4597	26.42	24.02	27.04			23.15	26.34	28.01	30			22.98	26.67	27.37	30.12
		1.556	7.039	3.137	4.765	2.101	7.391			3.98738	4.819	0.208562			0.0757173													STD-1/1125	27.6767	28.86	26.42	29.23
		2.131	7.703	3.454	3.787	2.179	7.62																					STD-1/1125	28.128	28.87	26.36	29.37
		1.913	7.465	4.012	4.136	2.516	8.099		For relative response of rcb-101 shown in purple bars
		1.449	4.523	3.452	4.551	1.523	5.85			21	27	Percentage Increase	AVG	SD	Relative PI	AVG	SD
		1.367	5.067	2.998	4.879	1.637	6.228		Col-0	1.87922	6.639	2.53284	2.44887	0.083349	1.03429	1	0.0340357											Calculated YUC8, IAA19, IAA29 transcript levels relative to PP2A
		1.512	5.169	3.53	5.251	1.722	6.431			1.92222	6.66233	2.46595			1.00698
		1.64	5.841	3.419	5.542	1.844	6.641			1.96589	6.80811	2.46312			1.00582													Rc,21C	YUC8	IAA19	IAA29		Rc,21-27C	YUC8	IAA19	IAA29
		1.763	6.116	2.572	3.761	1.889	6.9			2.04989	6.83344	2.33357			0.952916													Col-0	0.168277	0.0868522	0.14372		Col-0	0.409086	0.151337	0.406344
		1.875	6.421	3.489	4.255	2.05	7.283		rcb-101	1.92211	6.90278	2.59125	2.58728	0.0219919	1.05814	1.05652	0.00898042												0.156585	0.072419	0.148492			0.370824	0.161163	0.430246
		1.637	6.612	3.633	5.006	2.127	7.409			1.94589	6.94222	2.56764			1.0485														0.158649	0.0793079	0.136848			0.406416	0.152398	0.430246
		1.765	6.914	3.99	5.268	2.188	7.636			1.9733	7.05178	2.5736			1.05093													rcb-10	0.228906	0.0135992	0.0188203		rcb-10	0.136303	0.0143153	0.0150478
		1.666	7.672	4.353	3.998	2.533	8.102			1.98044	7.16256	2.61664			1.06851														0.227413	0.0120755	0.0278514			0.155369	0.0108236	0.0175732
		1.773	8.643	2.891	4.518	1.507	6.131																						0.210232	0.01277	0.0210996			0.144575	0.0170487	0.0163281
		2.119	5.536	3.247	4.877	1.538	6.287
		1.432	5.677	3.579	5.341	1.682	6.48		Comparison of relative percentage increase
		1.588	4.439	3.884	5.626	1.799	6.666		Ordinary one-way ANOVA, Tukey’s HSD performed using Graphpad Prism 8, n = 4 biological replicates
		1.143	4.597	3.792	4.44	1.872	7.097		Tukey's multiple comparisons test	Mean Diff.	95.00% CI of diff.	Significant?	Summary	Adjusted P Value													Source Data Figure 5f
		1.209	4.676	4.084	4.097	1.954	7.31		Col-0 vs. rcb-10	90.25	86.68 to 93.82	Yes	****	5.44961e-10													qRT-PCR data	Raw Ct Values
		1.254	4.848	4.111	3.826	2.062	7.444		Col-0 vs. rcb-101	-5.75	-9.324 to -2.176	Yes	**	0.00385985
		1.333	5.15	3.227	4.433	2.175	7.864		rcb-10 vs. rcb-101	-96	-99.57 to -92.43	Yes	****	5.44953e-10														Standard Curve	PP2A	YUC8	IAA19	IAA29		Rc,21C	PP2A	YUC8	IAA19	IAA29		Rc,21-27C	PP2A	YUC8	IAA19	IAA29
		1.349	5.313	2.871	3.645	2.337	8.187																					STD-1/9	21.3013	21.83	19.88	23.7		Col-0	22.93	26.68	25.32	27.77		Col-0	22.82	25.29	24.52	25.99
		1.378	5.607	3.491	3.891	2.807	6.146																					STD-1/9	20.6285	21.31	19.2	23.34			22.88	26.77	25.18	27.89			22.84	25.21	24.57	26
		1.46	5.632	3.808	4.898	1.528	6.329																					STD-1/45	22.9705	23.7	21.52	24.79			22.94	26.82	25.38	27.53			22.94	25.25	24.49	25.96
		1.48	6.147	4.048	5.191	1.674	6.506																					STD-1/45	22.6611	23.65	21.52	24.85		rcb-101	23.26	27.68	25.95	28.41		rcb-101	22.6	25.42	24.24	25.58
		1.533	6.267	4.821	5.955	1.74	6.763																					STD-1/225	25.4036	26.33	23.97	27.34			23.29	27.37	25.96	28.15			22.53	25.22	24.23	25.51
		1.59	6.467	2.671	4.029	1.855	7.133																					STD-1/225	25.4597	26.42	24.02	27.04			23.28	27.39	26.03	28.19			22.78	25.57	24.25	25.58
		1.593	7.635	3.124	4.515	1.942	7.362																					STD-1/1125	27.6767	28.86	26.42	29.23
		1.632	4.212	3.569	4.873	2.053	7.585																					STD-1/1125	28.128	28.87	26.36	29.37
		1.669	4.518	3.77	4.771	2.148	8.074
		1.745	4.653	4.236	5.038	2.302	8.565
		1.178	4.836	4.447	5.541	2.582														Source Data Figure 5e								Calculated YUC8, IAA19, IAA29 transcript levels relative to PP2A
		1.246	4.849	4.683	3.721															Uncropped Images of Immunoblots
		1.289	5.207	3.903	5.17																							Rc,21C	YUC8	IAA19	IAA29		Rc,21-27C	YUC8	IAA19	IAA29
		1.344	5.327	3.258	3.823																							Col-0	0.141387	0.0703348	0.109514		Col-0	0.339211	0.118823	0.452458
		1.373	5.615	3.547	4.57																								0.133297	0.0775658	0.0992917			0.357449	0.114742	0.448778
		1.389	6.058	3.978	5.095																								0.129005	0.067446	0.133223			0.348211	0.121341	0.463678
		1.473	6.182	4.22	5.879																							rcb-101	0.0940938	0.0579937	0.08317		rcb-101	0.26549	0.123151	0.538906
		1.519	6.444	4.949	4.238																								0.115265	0.0575898	0.102842			0.302628	0.124015	0.570607
		1.538	6.593	2.89	4.689																								0.113765	0.0548397	0.099537			0.240659	0.122293	0.538906
		1.591	8.717	3.319	4.878
		1.611		3.555	5.214
		1.668		4.043	5.569
		1.677		3.692	5.666
		2.013		4.717	4.361
				4.687	4.218
				4.981	4.447
		Col-0		rcb-10		rcb-101
		21	27	21	27	21	27
	AVG	1.56318	5.88591	3.68938	4.64744	1.95592	7.01483
	STDEV	0.241807	1.10241	0.65813	0.728836	0.327261	0.726292

## Sheet: Fig.6
Source Data Figure 6b												Source Data Figure 6c							Source Data Figure 6f							Source Data Figure 6g
Hypocotyl length measurement	For absolute hypocotyl lengths shown in light and dark grey bars											Uncropped Images of Immunoblots							Uncropped Images of Immunoblots							Uncropped Images of Immunoblots
		Col-0		hmr-5		rcb-101/hmr-5
		21	27	21	27	21	27
		1.539	5.183	2.19	2.707	2.446	2.522
		1.73	5.484	2.872	3.444	2.916	3.482
		1.854	6.093	3.169	3.584	3.19	3.862
		2.015	6.116	3.57	3.824	4.018	4.051
		2.129	6.421	3.87	4.009	2.555	2.99
		2.265	6.657	4.299	4.23	3.167	3.123
		1.666	6.914	4.466	4.452	3.521	3.502
		1.973	7.637	3.313	4.682	3.372	3.771
		2.129	9.456	3.701	3.854	3.079	4.038
		1.616	5.335	2.344	3.199	2.146	2.71
		1.747	6.049	3.06	3.453	2.652	3.572
		1.996	6.105	3.235	3.643	3.085	3.957
		2.099	6.356	3.637	3.838	3.497	4.583
		2.16	6.639	4.045	4.01	4.526	2.865
		2.686	6.885	4.313	4.236	2.943	3.244
		1.542	7.505	4.536	4.475	3.066	3.69
		2.333	8.136	3.788	4.865	3.626	4.323
		2.27	8.263	3.407	3.952	3.08	4.647
		1.477	5.204	2.083	3.432	2.648	2.987
		1.678	5.769	2.86	3.518	2.982	3.58
		1.835	6.094	3.146	3.757	3.402	3.96
		2.006	6.271	3.566	3.948	4.098	4.701
		2.11	6.472	3.804	4.13	2.777	3.007
		2.166	6.774	4.173	4.415	3.121	3.347
		1.556	7.015	4.379	4.614	3.646	3.893
		2.131	7.716	5.124	3.677	3.878	4.632
		1.954	8.436	3.631	4.27	3.012	4.129					Source Data Figure 6d
		1.544	5.309	2.543	3.35	2.162	3.291					Uncropped Images of Immunoblots
		1.737	5.794	3.074	3.457	2.682	3.681
		1.934	6.104	3.327	3.682	3.158	3.995
		2.089	6.315	3.798	3.896	3.864	4.969
		2.131	6.486	4.061	4.128	4.633	3..012
		2.347	6.859	4.376	4.346	2.451	3.333
		1.83	7.463	4.633	4.582	2.909	3.78
		1.854	7.844	3.512	5.098	3.567	4.451
		2.227	9.327	3.905	4.004	4.26	4.367
		Col-0		hmr-5		rcb-101/hmr-5
		21	27	21	27	21	27
	AVG	1.95431	6.73572	3.60583	3.96558	3.22597	3.74386
	STDEV	0.280197	1.08198	0.709387	0.503767	0.614904	0.614707
	For relative response shown in purple bars
		21	27	Percentage Increase	AVG	SD	Relative PI	AVG	SD
	Col-0	1.87922	6.639	2.53284	2.44887	0.083349	1.03429	1	0.0340357
		1.92222	6.66233	2.46595			1.00698
		1.96589	6.80811	2.46312			1.00582
		2.04989	6.83344	2.33357			0.952916
	hmr-5	3.49444	3.86511	0.106073	0.0998396	0.00620012	0.0433151	0.0407696	0.00253183
		3.59611	3.96344	0.102147			0.041712
		3.64067	3.97344	0.0914057			0.0373256
		3.69211	4.06033	0.0997322			0.0407258
	rcb-101/hmr-5	3.14044	3.48233	0.108866	0.162049	0.0410641	0.0444557	0.0661731	0.0167686
		3.18011	3.73233	0.173649			0.0709097
		3.28489	3.804	0.15803			0.0645318
		3.29844	3.98338	0.207653			0.0847952
	Comparison of relative percentage increase
	Ordinary one-way ANOVA, Tukey’s HSD performed using Graphpad Prism 8, n = 4 biological replicates
	Tukey's multiple comparisons test	Mean Diff.	95.00% CI of diff.	Significant?	Summary	Adjusted P Value
	Col-0 vs. hmr-5	96	91.60 to 100.4	Yes	****	5.4525e-10
	Col-0 vs. rcb-101/hmr-5	93.75	89.35 to 98.15	Yes	****	5.45431e-10
	hmr-5 vs. rcb-101/hmr-5	-2.25	-6.652 to 2.152	No	ns	0.36839

## Sheet: SupFig.2
Source Data Supplementary Figure 2
Uncropped Images of Immunoblots
